# Supplementary material for: MOF/Polymer Mixed-Matrix Membranes Preparation: Effect of Main Synthesis Parameters on CO2/CH4 Separation Performance
Source: Membranes (Basel). 2022 Apr 14;12(4):425. doi: 10.3390/membranes12040425 (PMC9026548; doi:10.3390/membranes12040425)
Supplement: Supplementary file 1 [file membranes-12-00425-s001.zip]

Archive with 1 entries (1 files):
- membranes-1688088-supplementary.pdf
